# Supplementary material for: Understanding the Patterns of Serological Testing for COVID-19 Pre- and Post-Vaccination Rollout in Michigan
Source: J Clin Med. 2021 Sep 24;10(19):4341. doi: 10.3390/jcm10194341 (PMC8509702; doi:10.3390/jcm10194341)
Supplement: Supplementary file 1 [file jcm-10-04341-s001.zip]

Archive with 1 entries (1 files):
- jcm-1339247-supplementary.pdf
